# Supplementary material for: Next-generation DNA sequencing of HEXA: a step in the right direction for carrier screening
Source: Mol Genet Genomic Med. 2013 Sep 16;1(4):260–8. doi: 10.1002/mgg3.37 (PMC3865593; doi:10.1002/mgg3.37)
Supplement: Supplementary file 2 [file mgg30001-0260-SD2.txt]

Hoffman et al., Molecular Genetics and Genomic Medicine  1 
Supp. Table S1. Data for individual study participants, including self-reported TSstatus, enzyme levels and interpretation, 
HexA variant(s) name(s) (if detected), and self-reported ethnicity
 
 Hoffman et al., Molecular Genetics and Genomic Medicine  2 
 
 
Participants with HexAenzymatic activity in the ~36-52% range were classified as carriers, while those in the ~60-73% range were 
considered to be non-carriers, and those in the ~76-85% range were classified as Sandhoff(evaluated in the context of the total Hex 
activity as well). HGVS-approved variant nomenclature was used. GenBank accessionnumber NM_000520.4. 
